# Supplementary material for: B Cell Receptor’s function in virus entry: Anti-SARS-CoV-2 B cell receptors can mediate viral entry in an ACE2-independent mechanism
Source: PLoS Pathog. 2026 Feb 6;22(2):e1013946. doi: 10.1371/journal.ppat.1013946 (PMC12893656; doi:10.1371/journal.ppat.1013946)
Supplement: S1 Data — Fig 1B: Percentage of transduction of Ramos cells with or without ectopic expression of control or anti-ZIKV BCR following infection with replication-competent ZIKV. Fig 1C: Percentage of transduction of CD79 Sp2/0 cells with or without ectopic expression of control or anti-ZIKV BCR following infection with replication-competent ZIKV. Fig 1D: Percentage of infection in Vero E6 cells using supernatants from ZIKV-infected cells. Fig 1F: Percentage of infection of primary human B cells with or without ectopic expression of control or anti-ZIKV BCR following exposure to a ZIKV replicon. Fig 2A: Percentage of splenic B cells expressing control or anti-ZIKV BCR during in vivo ZIKV infection across replicate experiments. Fig 2B: Percentage of ZIKV-infected splenic B cells expressing control or anti-ZIKV BCR following exposure to a ZIKV replicon. Fig 3C: Percentage of infection by heat-inactivated or infectious HIV-1 NL4-3 in CD79 293T or CD79 CXCR4 cells with or without ectopic expression of CD4. Fig 3D: Mean fluorescence intensity (MFI) values from virus-binding assays of Scalet-labeled HIV-1 to CD79 CXCR4 cells with or without ectopic expression of CD4, DC-SIGN, control BCR (REGN), or anti-HIV-1 BCRs derived from 3BNC117, VRC07, and eCD4-Ig. Fig 3E: Percentage of infection by heat-inactivated (HI) or infectious (I) HIV-1 NL4-3 in CD79 CXCR4 cells with or without ectopic expression of CD4, DC-SIGN, control BCR, or anti-HIV-1 BCRs derived from 3BNC117, VRC07, and eCD4-Ig. Fig 4A: Percentage of binding of Scalet-labeled lentiviral vectors pseudotyped with SARS-CoV-2 S protein to 293T cells with or without ectopic expression of TIM-1 or ACE2, and to CD79 293T cells expressing control (anti-HIV-1 3BNC117) or anti-SARS-CoV-2 BCRs (REGN10933 and CB6), across multiple MOIs (µg p24/ml). (XLSX) [file ppat.1013946.s004.xlsx]

## Sheet: Fig 1B
	None	Control	ZKA 190	ZKA 230
Replicate 1	0.18	0.07	27.2	62.81
Replicate 2	0.17	0.1	25.63	60.61
Replicate 3	0.17	0.06	22.91	56.78

## Sheet: Fig 1C
	None	Control	ZKA 190	ZKA 230
Replicate 1	0.02	0.05	38.13	55.05
Replicate 2	0	0.01	40.61	44.62
Replicate 3	0.01	0.01	40.47	18.54

## Sheet: Fig 1D
Ramos
	None	Control	ZKA 190	ZKA 230
Replicate 1	0.28	0.2	39.88	37.25
Replicate 2	0.32	0.16	41.42	32.96
Replicate 3	0.4	0.09	42.19	36.81
CD79 Sp2/0
	None	Control	ZKA 190	ZKA 230
Replicate 1	0.15	0.2	44.61	68.28
Replicate 2	0.22	0.2	39.98	67.46
Replicate 3	0.16	0.2	44.07	70.58

## Sheet: Fig 1F
Primary B-cell donor 1
	None	Control	ZKA 190	ZKA 230
Replicate 1	0.01	0.01	29.68	39.67
Replicate 2	0.01	0.01	16.62	41.4
Replicate 3	0.01	0.01	22	22.73
Primary B-cell donor 2
	None	Control	ZKA 190	ZKA 230
Replicate 1	0.01	0	6.73	12.77
Replicate 2	0.01	0	6.3	11.34
Replicate 3	0	0.26	6.5	8.14

## Sheet: Fig 2A
Experiment 1
	Control BCR	ZKA190 BCR
Replicate 1	0.42	0.63
Replicate 2	0.31	0.32
Replicate 3	0.47	0.46
Replicate 4	0.36	0.86
Replicate 5	0.45	0.33
Experiment 2
	Control BCR	ZKA190 BCR
Replicate 1	0.26	0.24
Replicate 2	0.43	0.6
Replicate 3	0.29	0.41
Replicate 4	0.49	0.29
Replicate 5	0.42

## Sheet: Fig 2B
Experiment 1
	Control BCR	ZKA190 BCR
Replicate 1	1.74	5.23
Replicate 2	1.86	8.66
Replicate 3	0.75	5.52
Replicate 4	0	6.43
Replicate 5	2.35	3.81
Experiment 2
	Control BCR	ZKA190 BCR
Replicate 1	0.79	3.56
Replicate 2	0.8	1.75
Replicate 3	0.67	4.06
Replicate 4	0.44	3.87
Replicate 5	0.28

## Sheet: Fig 3C
	CD79		CD79CD4		CD79CXCR4		CD79CD4CXCR4
	HI	HIV	HI	HIV	HI	HIV	HI	HIV
Replicate 1	0.02	0.02	0.13	0.18	0.18	0.13	0.17	30.78
Replicate 2	0.02	0.03	0.04	0.43	0.1	0.18	0.27	32.1
Replicate 3	0.03	0.03	0.05	0.23	0.05	0.16	0.05	33.49
	HI- Heat Inactivated

## Sheet: Fig 3D
Virus binding assay	None	control BCR	CD4	DC-SIGN	3BNC117 BCR	VRC07 BCR	eCD4-Ig BCR
MFI	554	559	915	2018	2195	2379	5275

## Sheet: Fig 3E
HIV infetion assay	None		Control BCR		CD4		DC-SIGN		3BNC117 BCR		VRC07 BCR		eCD4-Ig BCR
	HI	I	HI	I	HI	I	HI	I	HI	I	HI	I	HI	I
Replicate 1 (% Infection)	0.02	0.02	0.03	0.04	0.01	5.96	0	0.07	0.05	0.06	0	0.02	0	0
Replicate 2 (% Infection)	0.02	0.02	0.04	0.05	0.01	6.06	0.05	0.05	0.04	0	0.01	0.01	0	0
Replicate 3 (% Infection)	0	0.02	0.03	0.03	0	6.19	0.07	0.07	0	0.05	0.02	0.01	0.06	0.08

## Sheet: Fig 4A
Cell	293T	293T	TIM-1 293T	TIM-1 293T	TIM-1 293T	ACE2 293T	ACE2 293T	Control BCR 293T	Control BCR 293T	REGN BCR 293T	REGN BCR 293T	CB6 BCR 293T	CB6 BCR 293T
Virus amount (µg/ml)	2	0.4	10	2	0.4	2	0.4	2	0.4	2	0.4	2	0.4
Virus binding	18.46	3.23	93.48	36.46	4.29	92.44	61.46	12.11	1.85	98.08	69.85	97.99	75.28

[truncated: 7 more sheets: Fig 4B, Fig 4C, Fig 4D, Fig 5A, Fig 5B, Fig 5C, Fig 5D]
